# Supplementary material for: Nutritional Analysis of the Spanish Population: A New Approach Using Public Data on Consumption
Source: Int J Environ Res Public Health. 2023 Jan 16;20(2):1642. doi: 10.3390/ijerph20021642 (PMC9867222; doi:10.3390/ijerph20021642)
Supplement: Supplementary file 1 [file ijerph-20-01642-s001.zip]

Archive with 1 entries (1 files):
- ijerph-2104109-supplementary.pdf
